# Supplementary material for: Coumarins from Jinhua Finger Citron: Separation by Liquid–Liquid Chromatography and Potential Antitumor Activity
Source: Molecules. 2023 Oct 3;28(19):6917. doi: 10.3390/molecules28196917 (PMC10574065; doi:10.3390/molecules28196917)
Supplement: Supplementary file 1 [file molecules-28-06917-s001.zip]

Archive with 1 entries (1 files):
- molecules-2548170-supplementary.pdf
